# Supplementary material for: NGS-based Aspergillus detection in plasma and lung lavage of children with invasive pulmonary aspergillosis
Source: NPJ Genom Med. 2025 Mar 17;10:24. doi: 10.1038/s41525-025-00482-8 (PMC11914610; doi:10.1038/s41525-025-00482-8)
Supplement: Supplementary file 2 — Supplementary Data [file 41525_2025_482_MOESM2_ESM.xlsx]

## Sheet: Supplementary_Data_1
sample_name	strain	read_count
sample1AspergillusaculeatinusCBS121060Syn1	Aspergillus aculeatinus BS121060	99729
sample1AspergillusaculeatusATCC16872Syn1	Aspergillus aculeatus TCC16872	100115
sample1AspergillusaffinisSyn1	Aspergillus affinis	100750
sample1AspergillusalliaceusSyn1	Aspergillus alliaceus	100198
sample1AspergillusbombycisSyn1	Aspergillus bombycis	100302
sample1AspergillusbrunneoviolaceusCBS62178Syn1	Aspergillus brunneoviolaceus BS62178	99728
sample1AspergilluscaelatusSyn1	Aspergillus caelatus	99585
sample1AspergilluscampestrisIBT28561Syn1	Aspergillus campestris BT28561	99360
sample1AspergilluscandidusSyn1	Aspergillus candidus	99566
sample1AspergilluschevalieriSyn1	Aspergillus chevalieri	101023
sample1AspergillusclavatusNRRL1Syn1	Aspergillus clavatus RRL1	99828
sample1AspergilluscostaricaensisCBS115574Syn1	Aspergillus costaricaensis BS115574	100280
sample1AspergilluseucalypticolaCBS122712Syn1	Aspergillus eucalypticola BS122712	100227
sample1AspergillusfijiensisCBS31389Syn1	Aspergillus fijiensis BS31389	99743
sample1AspergillusfischeriNRRL181Syn1	Aspergillus fischeri RRL181	99311
sample1AspergillusflavusNRRL3357Syn1	Aspergillus flavus RRL3357	99877
sample1AspergillusfumigatusAf293Syn1	Aspergillus fumigatus f293	100258
sample1AspergillusglaucusCBS51665Syn1	Aspergillus glaucus BS51665	99863
sample1AspergillusheteromorphusCBS11755Syn1	Aspergillus heteromorphus BS11755	99803
sample1AspergillushomomorphusCBS101889Syn1	Aspergillus homomorphus BS101889	99724
sample1AspergillusibericusCBS121593Syn1	Aspergillus ibericus BS121593	99406
sample1AspergillusjaponicusCBS11451Syn1	Aspergillus japonicus BS11451	100237
sample1AspergilluslentulusSyn1	Aspergillus lentulus	99380
sample1AspergillusluchuensisSyn1	Aspergillus luchuensis	100010
sample1AspergillusmelleusSyn1	Aspergillus melleus	100085
sample1AspergillusmulundensisSyn1	Aspergillus mulundensis	99690
sample1AspergillusneonigerCBS115656Syn1	Aspergillus neoniger BS115656	99958
sample1AspergillusnidulansFGSCA4Syn1	Aspergillus nidulans GSCA4	100285
sample1AspergillusnigerCBS101883Syn1	Aspergillus niger BS101883	100264
sample1AspergillusnigerCBS51388Syn1	Aspergillus niger BS51388	100310
sample1AspergillusnomiaeNRRL13137Syn1	Aspergillus nomiae RRL13137	99709
sample1AspergillusnovofumigatusIBT16806Syn1	Aspergillus novofumigatus BT16806	99901
sample1AspergillusochraceoroseusIBT24754Syn1	Aspergillus ochraceoroseus BT24754	99802
sample1AspergillusoryzaeRIB40Syn1	Aspergillus oryzae IB40	100217
sample1AspergilluspiperisCBS112811Syn1	Aspergillus piperis BS112811	100158
sample1AspergilluspseudonomiaeSyn1	Aspergillus pseudonomiae	99947
sample1AspergilluspseudotamariiSyn1	Aspergillus pseudotamarii	100553
sample1AspergilluspseudoviridinutansSyn1	Aspergillus pseudoviridinutans	100521
sample1AspergilluspuulaauensisSyn1	Aspergillus puulaauensis	99798
sample1AspergillusruberCBS135680Syn1	Aspergillus ruber BS135680	99587
sample1AspergillussaccharolyticusJOP10301Syn1	Aspergillus saccharolyticus OP10301	99352
sample1AspergillussclerotionigerCBS115572Syn1	Aspergillus sclerotioniger BS115572	100073
sample1AspergillussteyniiIBT23096Syn1	Aspergillus steynii BT23096	100025
sample1AspergillussydowiiCBS59365Syn1	Aspergillus sydowii BS59365	100137
sample1AspergillustanneriSyn1	Aspergillus tanneri	100135
sample1AspergillusterreusNIH2624Syn1	Aspergillus terreus IH2624	100097
sample1AspergillusthermomutatusSyn1	Aspergillus thermomutatus	99818
sample1AspergillustubingensisSyn1	Aspergillus tubingensis	99962
sample1AspergillusudagawaeSyn1	Aspergillus udagawae	100108
sample1AspergillusuvarumCBS121591Syn1	Aspergillus uvarum BS121591	100409
sample1AspergillusvadensisCBS113365Syn1	Aspergillus vadensis BS113365	100005
sample1AspergillusversicolorCBS58365Syn1	Aspergillus versicolor BS58365	99223
sample1AspergillusviridinutansSyn1	Aspergillus viridinutans	100124
sample1AspergilluswelwitschiaeSyn1	Aspergillus welwitschiae	99533
sample1AspergilluswentiiDTO134E9Syn1	Aspergillus wentii TO134E9	99827
sample1BotrytiscinereaB0510Syn1	Botrytis cinerea 0510	100220
sample1FusariumcoffeatumSyn1	Fusarium coffeatum	100034
sample1FusariumfalciformeSyn1	Fusarium falciforme	99819
sample1FusariumflagelliformeSyn1	Fusarium flagelliforme	100311
sample1FusariumfujikuroiIMI58289Syn1	Fusarium fujikuroi MI58289	100252
sample1FusariumgraminearumPH1Syn1	Fusarium graminearum H1	100144
sample1FusariumkeratoplasticumSyn1	Fusarium keratoplasticum	99944
sample1FusariummangiferaeSyn1	Fusarium mangiferae	100060
sample1FusariummusaeSyn1	Fusarium musae	100680
sample1FusariumodoratissimumNRRL54006Syn1	Fusarium odoratissimum RRL54006	99050
sample1FusariumoxysporumFo47Syn1	Fusarium oxysporum o47	99575
sample1Fusariumoxysporumfsplycopersici4287Syn1	Fusarium oxysporumfsplycopersici4287	99635
sample1FusariumproliferatumET1Syn1	Fusarium proliferatum T1	100205
sample1FusariumpseudograminearumCS3096Syn1	Fusarium pseudograminearum S3096	99557
sample1FusariumsubglutinansSyn1	Fusarium subglutinans	99742
sample1FusariumtjaetabaSyn1	Fusarium tjaetaba	99406
sample1Fusariumvanettenii77134Syn1	Fusarium vanettenii77134	100195
sample1FusariumvenenatumSyn1	Fusarium venenatum	99781
sample1Fusariumverticillioides7600Syn1	Fusarium verticillioides7600	99928
sample1KomagataellaphaffiiGS115Syn1	Komagataella phaffii S115	100390
sample1MucormucedoSyn1	Mucormucedo	100373
sample1PenicilliumarizonenseSyn1	Penicillium arizonense	99651
sample1PenicilliumdigitatumPd1Syn1	Penicillium digitatum d1	100237
sample1PenicilliumexpansumSyn1	Penicillium expansum	99536
sample1PenicilliumgriseofulvumSyn1	Penicillium griseofulvum	100410
sample1PenicilliumoxalicumSyn1	Penicillium oxalicum	100338
sample1PenicilliumrubensWisconsin541255Syn1	Penicillium rubens isconsin541255	99970
sample1PenicilliumsolitumSyn1	Penicillium solitum	99312
sample1PneumocystiscariniiB80Syn1	Pneumocystis carinii 80	100652
sample1PneumocystisjiroveciiRU7Syn1	Pneumocystis jirovecii U7	100054
sample1PneumocystismurinaB123Syn1	Pneumocystis murina 123	100079
sample1RhizopusmicrosporusATCC52813Syn1	Rhizopus microsporus TCC52813	100093

## Sheet: Supplementary_Data_2
library_id	sample_id	origin	sample	DNA_isolation	DNA_yield_ng	library_type	read_count	BB-SS
A01Basp	A01Basp	IPA samples	BAL	internal	848	ss-cfDNA	98321639	yes
A01BaspK	A01Basp	IPA samples	BAL	internal	848	ds-cfDNA	55609143	no
A01Pasp	A01Pasp	IPA samples	plasma	internal	NA	ss-cfDNA	106310487	no
A01PaspK	A01Pasp	IPA samples	plasma	internal	NA	ds-cfDNA	65829490	no
A01Pctrl	A01Pctrl	Internal controls	plasma	internal	NA	ss-cfDNA	132958863	no
A01PctrlK	A01Pctrl	Internal controls	plasma	internal	NA	ds-cfDNA	76168618	no
A02Basp	A02Basp	IPA samples	BAL	internal	138.8	ss-cfDNA	103778807	no
A02BaspK	A02Basp	IPA samples	BAL	internal	138.8	ds-cfDNA	71972971	no
A02Pasp	A02Pasp	IPA samples	plasma	internal	NA	ss-cfDNA	122536249	no
A02PaspK	A02Pasp	IPA samples	plasma	internal	NA	ds-cfDNA	70952319	no
A02Pctrl	A02Pctrl	Internal controls	plasma	internal	NA	ss-cfDNA	95631106	no
A02PctrlK	A02Pctrl	Internal controls	plasma	internal	NA	ds-cfDNA	72569835	no
A03Basp	A03Basp	IPA samples	BAL	internal	113.96	ss-cfDNA	63114840	yes
A03BaspK	A03Basp	IPA samples	BAL	internal	113.96	ds-cfDNA	94522010	no
A03BaspP	A03Basp	IPA samples	BAL	external	NA	ds-wcDNA	34710952	no
A03Pasp	A03Pasp	IPA samples	plasma	internal	83.16	ss-cfDNA	134086014	no
A03PaspK	A03Pasp	IPA samples	plasma	internal	83.16	ds-cfDNA	95250616	no
A03Pctrl	A03Pctrl	Internal controls	plasma	internal	11.396	ss-cfDNA	94998548	no
A03PctrlK	A03Pctrl	Internal controls	plasma	internal	11.396	ds-cfDNA	84416488	no
A04Basp	A04Basp	IPA samples	BAL	internal	110.6	ss-cfDNA	122592500	no
A04Pasp	A04Pasp	IPA samples	plasma	internal	78.68	ss-cfDNA	108073315	no
A04Pctrl	A04Pctrl	Internal controls	plasma	internal	4.928	ss-cfDNA	140908754	no
A05Basp	A05Basp	IPA samples	BAL	internal	947.2	ss-cfDNA	56298735	no
A05BaspK	A05Basp	IPA samples	BAL	internal	947.2	ds-cfDNA	96255822	no
A05BaspP	A05Basp	IPA samples	BAL	internal	5.2	ds-wcDNA	61496345	no
A05Pasp	A05Pasp	IPA samples	plasma	internal	8.192	ss-cfDNA	50569414	no
A05PaspK	A05Pasp	IPA samples	plasma	internal	8.192	ds-cfDNA	57636593	no
A05PaspVAL	A05PaspVAL	IPA samples	plasma	internal	0	ss-cfDNA	71614818	no
A05Pctrl	A05Pctrl	Internal controls	plasma	internal	7.648	ss-cfDNA	64649290	no
A05Pctrl2	A05Pctrl2	Internal controls	plasma	internal	9.212	ss-cfDNA	128470500	no
A05Pctrl3	A05Pctrl3	Internal controls	plasma	internal	7.784	ss-cfDNA	92668605	no
A05PctrlK	A05Pctrl	Internal controls	plasma	internal	7.648	ds-cfDNA	71219334	no
A14Basp	A14Basp	IPA samples	BAL	internal	82.04	ss-cfDNA	44846443	no
A14BaspK	A14Basp	IPA samples	BAL	internal	82.04	ds-cfDNA	37388970	no
A14BaspP	A14Basp	IPA samples	BAL	external	NA	ds-wcDNA	54230238	no
A15Basp	A15Basp	IPA samples	BAL	internal	2270.8	ss-cfDNA	87102780	yes
A15BaspK	A15Basp	IPA samples	BAL	internal	2270.8	ds-cfDNA	126031442	no
A15BaspP	A15Basp	IPA samples	BAL	external	NA	ds-wcDNA	45937640	no
H01Bctrl	H01Bctrl	External controls	BAL	internal	184.52	ss-cfDNA	60335786	yes
H05Bctrl	H05Bctrl	External controls	BAL	internal	4512	ss-cfDNA	42663948	no
H05BctrlP	H05Bctrl	External controls	BAL	internal	33.4	ds-wcDNA	47415984	no
H06Bctrl	H06Bctrl	External controls	BAL	internal	940.8	ss-cfDNA	57578929	no
H06BctrlP	H06Bctrl	External controls	BAL	internal	5	ds-wcDNA	49896023	no
H07Bctrl	H07Bctrl	External controls	BAL	internal	82.24	ss-cfDNA	48147577	no
H07BctrlP	H07Bctrl	External controls	BAL	internal	940	ds-wcDNA	54587437	no
H08Bctrl	H08Bctrl	External controls	BAL	internal	5.292	ss-cfDNA	67629827	yes
H10Bctrl	H10Bctrl	External controls	BAL	internal	355.6	ss-cfDNA	60411430	no
H10BctrlP	H10Bctrl	External controls	BAL	external	NA	ds-wcDNA	59477584	no
H11Bctrl	H11Bctrl	External controls	BAL	internal	35.56	ss-cfDNA	62251070	no
H22Bctrl	H22Bctrl	External controls	BAL	internal	62.44	ss-cfDNA	117178912	no
H24Bctrl	H24Bctrl	External controls	BAL	internal	1652	ss-cfDNA	112487405	yes
H31Pctrl	H31Pctrl	External controls	plasma	internal	5.408	ss-cfDNA	65567338	no
H32Pctrl	H32Pctrl	External controls	plasma	internal	15.136	ss-cfDNA	52153511	no
H33Pctrl	H33Pctrl	External controls	plasma	internal	2.624	ss-cfDNA	61083618	no
H34Pctrl	H34Pctrl	External controls	plasma	internal	17.332	ss-cfDNA	218198338	no
H35Pctrl	H35Pctrl	External controls	plasma	internal	52.16	ss-cfDNA	57851704	no
H36Pctrl	H36Pctrl	External controls	plasma	internal	7.168	ss-cfDNA	134010898	no
H37Pctrl	H37Pctrl	External controls	plasma	internal	4.284	ss-cfDNA	125224364	no
H38Pctrl	H38Pctrl	External controls	plasma	internal	4.228	ss-cfDNA	114299419	no
H39Pctrl	H39Pctrl	External controls	plasma	internal	25.816	ss-cfDNA	131389878	no

## Sheet: Supplementary_Data_3
names	uR.7	uR.7 w/o CHM13v2	cRE.21	uRE.21	dRE.21	uRE.31	dRE.31	dREM.258	dREM.260
Aspergillus aculeatinus	0	0	0	0	0	0	0	1	1
Aspergillus aculeatus	0	0	1	1	1	1	1	1	1
Aspergillus affinis	0	0	0	0	0	0	0	1	1
Aspergillus alabamensis	0	0	0	0	0	0	0	1	1
Aspergillus allahabadii	0	0	0	0	0	0	0	1	1
Aspergillus alliaceus	0	0	0	0	0	0	0	1	1
Aspergillus ambiguus	0	0	0	0	0	0	0	1	1
Aspergillus amoenus	0	0	0	0	0	0	0	1	1
Aspergillus amylovorus	0	0	0	0	0	0	0	1	1
Aspergillus angustatus	0	0	0	0	0	0	0	1	1
Aspergillus appendiculatus	0	0	0	0	0	0	0	1	1
Aspergillus arachidicola	0	0	0	0	0	0	0	1	1
Aspergillus arenarioides	0	0	0	0	0	0	0	1	1
Aspergillus arxii	0	0	0	0	0	0	0	1	1
Aspergillus assulatus	0	0	0	0	0	0	0	1	1
Aspergillus astellatus	0	0	0	0	0	0	0	1	1
Aspergillus aurantiobrunneus	0	0	0	0	0	0	0	1	1
Aspergillus aurantiopurpureus	0	0	0	0	0	0	0	1	1
Aspergillus aureolatus	0	0	0	0	0	0	0	1	1
Aspergillus aureoluteus	0	0	0	0	0	0	0	1	1
Aspergillus aureoterreus	0	0	0	0	0	0	0	1	1
Aspergillus auricomus	0	0	0	0	0	0	0	1	1
Aspergillus austroafricanus	0	0	0	0	0	0	0	1	1
Aspergillus avenaceus	0	0	0	0	0	0	0	1	1
Aspergillus bertholletiae	0	0	0	0	0	0	0	1	1
Aspergillus biplanus	0	0	0	0	0	0	0	1	1
Aspergillus bisporus	0	0	0	0	0	0	0	1	1
Aspergillus botucatensis	0	0	0	0	0	0	0	1	1
Aspergillus brasiliensis	0	0	1	1	1	1	1	1	1
Aspergillus brevijanus	0	0	0	0	0	0	0	1	1
Aspergillus brevipes	0	0	0	0	0	0	0	1	1
Aspergillus brevistipitatus	0	0	0	0	0	0	0	1	1
Aspergillus brunneoviolaceus	0	0	0	0	0	0	0	1	1
Aspergillus caelatus	0	0	0	0	0	0	0	1	1
Aspergillus caespitosus	0	0	0	0	0	0	0	1	1
Aspergillus calidoustus	0	0	0	0	0	0	0	1	1
Aspergillus californicus	0	0	0	0	0	0	0	1	1
Aspergillus campestris	0	0	1	1	1	1	1	1	1
Aspergillus candidus	0	0	0	0	0	0	0	1	1
Aspergillus caninus	0	0	0	0	0	0	0	1	1
Aspergillus capensis	0	0	0	0	0	0	0	1	1
Aspergillus carbonarius	0	0	1	1	1	1	1	1	1
Aspergillus carlsbadensis	0	0	0	0	0	0	0	1	1
Aspergillus cejpii	0	0	0	0	0	0	0	1	1
Aspergillus cervinus	0	0	0	0	0	0	0	1	1
Aspergillus chevalieri	1	1	0	0	0	0	0	1	1
Aspergillus christenseniae	0	0	0	0	0	0	0	1	1
Aspergillus chrysellus	0	0	0	0	0	0	0	1	1
Aspergillus cibarius	0	0	0	0	0	0	0	1	1
Aspergillus clavatonanicus	0	0	0	0	0	0	0	1	1
Aspergillus clavatus	0	0	1	1	1	1	1	1	1
Aspergillus cleistominutus	0	0	0	0	0	0	0	1	1
Aspergillus conjunctus	0	0	0	0	0	0	0	1	1
Aspergillus coreanus	0	0	0	0	0	0	0	1	1
Aspergillus coremiiformis	0	0	0	0	0	0	0	1	1
Aspergillus corrugatus	0	0	0	0	0	0	0	1	1
Aspergillus costaricensis	0	0	0	0	0	0	0	1	1
Aspergillus costiformis	0	0	0	0	0	0	0	1	1
Aspergillus creber	0	0	0	0	0	0	0	1	1
Aspergillus cretensis	0	0	0	0	0	0	0	1	1
Aspergillus cristatus	0	0	0	0	0	1	1	0	1
Aspergillus croceus	0	0	0	0	0	0	0	1	1
Aspergillus crustosus	0	0	0	0	0	0	0	1	1
Aspergillus cumulatus	0	0	0	0	0	0	0	1	1
Aspergillus deflectus	0	0	0	0	0	0	0	1	1
Aspergillus desertorum	0	0	0	0	0	0	0	1	1
Aspergillus dimorphicus	0	0	0	0	0	0	0	1	1
Aspergillus dromiae	0	0	0	0	0	0	0	1	1
Aspergillus duricaulis	0	0	0	0	0	0	0	1	1
Aspergillus egyptiacus	0	0	0	0	0	0	0	1	1
Aspergillus elegans	0	0	0	0	0	0	0	1	1
Aspergillus ellipticus	0	0	0	0	0	0	0	1	1
Aspergillus endophyticus	0	0	0	0	0	0	0	1	1
Aspergillus eucalypticola	0	0	0	0	0	1	1	1	1
Aspergillus falconensis	0	0	0	0	0	0	0	1	1
Aspergillus ferenczii	0	0	0	0	0	0	0	1	1
Aspergillus fijiensis	0	0	0	0	0	1	1	1	1
Aspergillus filifer	0	0	0	0	0	0	0	1	1
Aspergillus fischeri	0	0	1	1	1	1	1	1	1
Aspergillus flavipes	0	0	0	0	0	0	0	1	1
Aspergillus flavus	1	1	1	1	1	1	1	1	1
Aspergillus floccosus	0	0	0	0	0	0	0	1	1
Aspergillus flocculosus	0	0	0	0	0	0	0	1	1
Aspergillus floridensis	0	0	0	0	0	0	0	1	1
Aspergillus foveolatus	0	0	0	0	0	0	0	1	1
Aspergillus frequens	0	0	0	0	0	0	0	1	1
Aspergillus fruticulosus	0	0	0	0	0	0	0	1	1
Aspergillus fumigatiaffinis	0	0	0	0	0	0	0	1	1
Aspergillus fumigatus	1	1	1	1	1	1	1	1	1
Aspergillus fumisynnematus	0	0	0	0	0	0	0	1	1
Aspergillus funiculosus	0	0	0	0	0	0	0	1	1
Aspergillus galapagensis	0	0	0	0	0	0	0	1	1
Aspergillus germanicus	0	0	0	0	0	0	0	1	1
Aspergillus giganteus	0	0	0	0	0	0	0	1	1
Aspergillus glaucus	0	0	1	1	1	1	1	1	1
Aspergillus granulosus	0	0	0	0	0	0	0	1	1
Aspergillus haitiensis	0	0	0	0	0	0	0	1	1
Aspergillus heteromorphus	0	0	0	0	0	1	1	1	1
Aspergillus heterothallicus	0	0	0	0	0	0	0	1	1
Aspergillus heyangensis	0	0	0	0	0	0	0	1	1
Aspergillus hiratsukae	0	0	0	0	0	0	0	1	1
Aspergillus homomorphus	0	0	0	0	0	1	1	0	1
Aspergillus ibericus	0	0	0	0	0	0	0	1	1
Aspergillus igneus	0	0	0	0	0	0	0	1	1
Aspergillus iizukae	0	0	0	0	0	0	0	1	1
Aspergillus implicatus	0	0	0	0	0	0	0	1	1
Aspergillus indologenus	0	0	0	0	0	0	0	1	1
Aspergillus inflatus	0	0	0	0	0	0	0	1	1
Aspergillus insolitus	0	0	0	0	0	0	0	1	1
Aspergillus insuetus	0	0	0	0	0	0	0	1	1
Aspergillus intermedius	0	0	0	0	0	0	0	1	1
Aspergillus israelensis	0	0	0	0	0	0	0	1	1
Aspergillus japonicus	0	0	0	0	0	0	0	1	1
Aspergillus jensenii	0	0	0	0	0	0	0	1	1
Aspergillus karnatakaensis	0	0	0	0	0	0	0	1	1
Aspergillus keveii	0	0	0	0	0	0	0	1	1
Aspergillus laciniosus	0	0	0	0	0	0	0	1	1
Aspergillus lentulus	0	0	0	0	0	1	1	1	1
Aspergillus leporis	0	0	0	0	0	0	0	1	1
Aspergillus longivesica	0	0	0	0	0	0	0	1	1
Aspergillus luchuensis	1	1	1	1	1	1	1	1	1
Aspergillus lucknowensis	0	0	0	0	0	0	0	1	1
Aspergillus luppiae	0	0	0	0	0	0	0	1	1
Aspergillus mangaliensis	0	0	0	0	0	0	0	1	1
Aspergillus megasporus	0	0	0	0	0	0	0	1	1
Aspergillus microcysticus	0	0	0	0	0	0	0	1	1
Aspergillus minisclerotigenes	0	0	0	0	0	0	0	1	1
Aspergillus miraensis	0	0	0	0	0	0	0	1	1
Aspergillus montevidensis	0	0	0	0	0	0	0	1	1
Aspergillus mottae	0	0	0	0	0	0	0	1	1
Aspergillus multicolor	0	0	0	0	0	0	0	1	1
Aspergillus multiplicatus	0	0	0	0	0	0	0	1	1
Aspergillus muricatus	0	0	0	0	0	0	0	1	1
Aspergillus nakazawae	0	0	0	0	0	0	0	1	1
Aspergillus navahoensis	0	0	0	0	0	0	0	1	1
Aspergillus neocarnoyi	0	0	0	0	0	0	0	1	1
Aspergillus neoflavipes	0	0	0	0	0	0	0	1	1
Aspergillus neoglaber	0	0	0	0	0	0	0	1	1
Aspergillus neoindicus	0	0	0	0	0	0	0	1	1
Aspergillus neoniger	0	0	0	0	0	0	0	1	1
Aspergillus neotritici	0	0	0	0	0	0	0	1	1
Aspergillus nidulans	1	1	1	1	1	1	1	1	1
Aspergillus niger	0	0	1	1	1	1	1	1	1
Aspergillus nishimurae	0	0	0	0	0	0	0	1	1
Aspergillus niveus	0	0	0	0	0	0	0	1	1
Aspergillus nomiae	0	0	0	0	0	0	0	1	1
Aspergillus novofumigatus	0	0	1	1	1	1	1	1	1
Aspergillus novoparasiticus	0	0	0	0	0	0	0	1	1
Aspergillus nutans	0	0	0	0	0	0	0	1	1
Aspergillus ochraceoroseus	0	0	1	1	1	1	1	1	1
Aspergillus ochraceus	0	0	0	0	0	0	0	1	1
Aspergillus oerlinghausenensis	0	0	0	0	0	0	0	1	1
Aspergillus oleicola	0	0	0	0	0	0	0	1	1
Aspergillus oryzae	1	1	1	1	1	1	1	1	1
Aspergillus ostianus	0	0	0	0	0	0	0	1	1
Aspergillus pachycristatus	0	0	0	0	0	0	0	1	1
Aspergillus paleaceus	0	0	0	0	0	0	0	1	1
Aspergillus papuensis	0	0	0	0	0	0	0	1	1
Aspergillus parafelis	0	0	0	0	0	0	0	1	1
Aspergillus parasiticus	0	0	0	0	0	1	1	1	1
Aspergillus parvulus	0	0	0	0	0	0	0	1	1
Aspergillus penicillioides	0	0	0	0	0	0	0	1	1
Aspergillus pernambucoensis	0	0	0	0	0	0	0	1	1
Aspergillus persii	0	0	0	0	0	0	0	1	1
Aspergillus petrakii	0	0	0	0	0	0	0	1	1
Aspergillus phoenicis	0	0	0	0	0	0	0	1	1
Aspergillus piperis	0	0	0	0	0	0	0	1	1
Aspergillus polyporicola	0	0	0	0	0	0	0	1	1
Aspergillus porphyreostipitatus	0	0	0	0	0	0	0	1	1
Aspergillus primulinus	0	0	0	0	0	0	0	1	1
Aspergillus protuberus	0	0	0	0	0	0	0	1	1
Aspergillus pseudocaelatus	0	0	0	0	0	0	0	1	1
Aspergillus pseudodeflectus	0	0	0	0	0	0	0	1	1
Aspergillus pseudofelis	0	0	0	0	0	0	0	1	1
Aspergillus pseudonomiae	0	0	0	0	0	0	0	1	1
Aspergillus pseudotamarii	0	0	0	0	0	0	0	1	1
Aspergillus pseudoterreus	0	0	0	0	0	0	0	1	1
Aspergillus pseudoustus	0	0	0	0	0	0	0	1	1
Aspergillus pseudoviridinutans	0	0	0	0	0	0	0	1	1
Aspergillus pulvericola	0	0	0	0	0	0	0	1	1
Aspergillus purpureus	0	0	0	0	0	0	0	1	1
Aspergillus puulaauensis	1	1	0	0	0	0	0	1	1
Aspergillus quadrilineatus	0	0	0	0	0	0	0	1	1
Aspergillus rambellii	0	0	0	0	0	0	0	1	1
Aspergillus recurvatus	0	0	0	0	0	0	0	1	1
Aspergillus restrictus	0	0	0	0	0	0	0	1	1
Aspergillus rhizopodus	0	0	0	0	0	0	0	1	1
Aspergillus robustus	0	0	0	0	0	0	0	1	1
Aspergillus roseoglobulosus	0	0	0	0	0	0	0	1	1
Aspergillus ruber	0	0	0	0	0	0	0	1	1
Aspergillus saccharolyticus	0	0	0	0	0	0	0	1	1
Aspergillus sclerotiicarbonarius	0	0	0	0	0	0	0	1	1
Aspergillus sclerotioniger	0	0	0	0	0	0	0	1	1
Aspergillus sclerotiorum	0	0	0	0	0	0	0	1	1
Aspergillus sepultus	0	0	0	0	0	0	0	1	1
Aspergillus sergii	0	0	0	0	0	0	0	1	1
Aspergillus sesamicola	0	0	0	0	0	0	0	1	1
Aspergillus shendaweii	0	0	0	0	0	0	0	1	1
Aspergillus siamensis	0	0	0	0	0	0	0	1	1
Aspergillus silvaticus	0	0	0	0	0	0	0	1	1
Aspergillus similis	0	0	0	0	0	0	0	1	1
Aspergillus sp.	0	0	0	0	0	0	0	1	1
Aspergillus sp. 'neoauricomus'	0	0	0	0	0	0	0	1	1
Aspergillus sp. CBS 233.90	0	0	0	0	0	0	0	1	1
Aspergillus sp. DTO 241-G7	0	0	0	0	0	0	0	1	1
Aspergillus sp. DTO 356-C9	0	0	0	0	0	0	0	1	1
Aspergillus sp. DTO 356-D2	0	0	0	0	0	0	0	1	1
Aspergillus sp. DTO 356-D6	0	0	0	0	0	0	0	1	1
Aspergillus sp. JGI-2018a	0	0	0	0	0	0	0	1	1
Aspergillus sp. JGI-2019a	0	0	0	0	0	0	0	1	1
Aspergillus spathulatus	0	0	0	0	0	0	0	1	1
Aspergillus spectabilis	0	0	0	0	0	0	0	1	1
Aspergillus spinosus	0	0	0	0	0	0	0	1	1
Aspergillus stella-maris	0	0	0	0	0	0	0	1	1
Aspergillus stellatus	0	0	0	0	0	0	0	1	1
Aspergillus stercorarius	0	0	0	0	0	0	0	1	1
Aspergillus steynii	0	0	1	1	1	1	1	1	1
Aspergillus stromatoides	0	0	0	0	0	0	0	1	1
Aspergillus subalbidus	0	0	0	0	0	0	0	1	1
Aspergillus sublatus	0	0	0	0	0	0	0	1	1
Aspergillus subramanianii	0	0	0	0	0	0	0	1	1
Aspergillus subversicolor	0	0	0	0	0	0	0	1	1
Aspergillus sulphureoviridis	0	0	0	0	0	0	0	1	1
Aspergillus sulphureus	0	0	0	0	0	0	0	1	1
Aspergillus sydowii	0	0	1	1	1	1	1	1	1
Aspergillus taichungensis	0	0	0	0	0	0	0	1	1
Aspergillus tamarii	0	0	0	0	0	0	0	1	1
Aspergillus tanneri	0	0	0	0	0	1	1	1	1
Aspergillus templicola	0	0	0	0	0	0	0	1	1
Aspergillus tennesseensis	0	0	0	0	0	0	0	1	1
Aspergillus teporis	0	0	0	0	0	0	0	1	1
Aspergillus terreus	0	0	1	1	1	1	1	1	1
Aspergillus terricola	0	0	0	0	0	0	0	1	1
Aspergillus tetrazonus	0	0	0	0	0	0	0	1	1
Aspergillus thermomutatus	0	0	0	0	0	1	1	1	1
Aspergillus thesauricus	0	0	0	0	0	0	0	1	1
Aspergillus transcarpathicus	0	0	0	0	0	0	0	1	1
Aspergillus transmontanensis	0	0	0	0	0	0	0	1	1
Aspergillus trinidadensis	0	0	0	0	0	0	0	1	1
Aspergillus tsurutae	0	0	0	0	0	0	0	1	1
Aspergillus tubingensis	0	0	1	1	1	1	1	1	1
Aspergillus turcosus	0	0	0	0	0	0	0	1	1
Aspergillus udagawae	0	0	0	0	0	0	0	1	1
Aspergillus undulatus	0	0	0	0	0	0	0	1	1
Aspergillus unguis	0	0	0	0	0	0	0	1	1
Aspergillus unilateralis	0	0	0	0	0	0	0	1	1
Aspergillus uvarum	0	0	0	0	0	1	1	1	1
Aspergillus vadensis	0	0	0	0	0	0	0	1	1
Aspergillus varians	0	0	0	0	0	0	0	1	1
Aspergillus venezuelensis	0	0	0	0	0	0	0	1	1
Aspergillus versicolor	0	0	1	1	1	1	1	1	1
Aspergillus violaceofuscus	0	0	0	0	0	0	0	1	1
Aspergillus violaceus	0	0	0	0	0	0	0	1	1
Aspergillus viridinutans	0	0	0	0	0	0	0	1	1
Aspergillus waksmanii	0	0	0	0	0	0	0	1	1
Aspergillus welwitschiae	0	0	0	0	0	0	0	1	1
Aspergillus wentii	0	0	1	1	1	1	1	1	1
Aspergillus westerdijkiae	0	0	0	0	0	0	0	1	1
Aspergillus westlandensis	0	0	0	0	0	0	0	1	1
Aspergillus xerophilus	0	0	0	0	0	0	0	1	1

## Sheet: Supplementary_Data_4
names	uR.7	cRE.21	uRE.21	dRE.21	uRE.31	dRE.31	dREM.258	dREM.260
Aspergillus aculeatinus BS121060	0	0	0	0	0	0	1	1
Aspergillus aculeatus TCC16872	0	1	1	1	1	1	1	1
Aspergillus affinis	0	0	0	0	0	0	1	1
Aspergillus alliaceus	0	0	0	0	0	0	1	1
Aspergillus bombycis	0	0	0	0	0	0	0	0
Aspergillus brunneoviolaceus BS62178	0	0	0	0	0	0	1	1
Aspergillus caelatus	0	0	0	0	0	0	1	1
Aspergillus campestris BT28561	0	1	1	1	1	1	1	1
Aspergillus candidus	0	0	0	0	0	0	1	1
Aspergillus chevalieri	1	0	0	0	0	0	1	1
Aspergillus clavatus RRL1	0	1	1	1	1	1	1	1
Aspergillus costaricaensis BS115574	0	0	0	0	0	0	1	1
Aspergillus eucalypticola BS122712	0	0	0	0	1	1	1	1
Aspergillus fijiensis BS31389	0	0	0	0	1	1	1	1
Aspergillus fischeri RRL181	0	1	1	1	1	1	1	1
Aspergillus flavus RRL3357	1	1	1	1	1	1	1	1
Aspergillus fumigatus f293	1	1	1	1	1	1	1	1
Aspergillus glaucus BS51665	0	1	1	1	1	1	1	1
Aspergillus heteromorphus BS11755	0	0	0	0	1	1	1	1
Aspergillus homomorphus BS101889	0	0	0	0	1	1	0	1
Aspergillus ibericus BS121593	0	0	0	0	0	0	1	1
Aspergillus japonicus BS11451	0	0	0	0	0	0	1	1
Aspergillus lentulus	0	0	0	0	1	1	1	1
Aspergillus luchuensis	1	1	1	1	1	1	1	1
Aspergillus melleus	0	0	0	0	0	0	0	0
Aspergillus mulundensis	0	0	0	0	0	0	0	0
Aspergillus neoniger BS115656	0	0	0	0	0	0	1	1
Aspergillus nidulans GSCA4	1	1	1	1	1	1	1	1
Aspergillus niger BS101883	0	1	1	1	1	1	1	1
Aspergillus niger BS51388	0	1	1	1	1	1	1	1
Aspergillus nomiae RRL13137	0	0	0	0	0	0	1	1
Aspergillus novofumigatus BT16806	0	1	1	1	1	1	1	1
Aspergillus ochraceoroseus BT24754	0	1	1	1	1	1	1	1
Aspergillus oryzae IB40	1	1	1	1	1	1	1	1
Aspergillus piperis BS112811	0	0	0	0	0	0	1	1
Aspergillus pseudonomiae	0	0	0	0	0	0	1	1
Aspergillus pseudotamarii	0	0	0	0	0	0	1	1
Aspergillus pseudoviridinutans	0	0	0	0	0	0	1	1
Aspergillus puulaauensis	1	0	0	0	0	0	1	1
Aspergillus ruber BS135680	0	0	0	0	0	0	1	1
Aspergillus saccharolyticus OP10301	0	0	0	0	0	0	1	1
Aspergillus sclerotioniger BS115572	0	0	0	0	0	0	1	1
Aspergillus steynii BT23096	0	1	1	1	1	1	1	1
Aspergillus sydowii BS59365	0	1	1	1	1	1	1	1
Aspergillus tanneri	0	0	0	0	1	1	1	1
Aspergillus terreus IH2624	0	1	1	1	1	1	1	1
Aspergillus thermomutatus	0	0	0	0	1	1	1	1
Aspergillus tubingensis	0	1	1	1	1	1	1	1
Aspergillus udagawae	0	0	0	0	0	0	1	1
Aspergillus uvarum BS121591	0	0	0	0	1	1	1	1
Aspergillus vadensis BS113365	0	0	0	0	0	0	1	1
Aspergillus versicolor BS58365	0	1	1	1	1	1	1	1
Aspergillus viridinutans	0	0	0	0	0	0	1	1
Aspergillus welwitschiae	0	0	0	0	0	0	1	1
Aspergillus wentii TO134E9	0	1	1	1	1	1	1	1
Botrytis cinerea 0510	1	1	1	1	1	1	1	1
Fusarium coffeatum	0	0	0	0	0	0	0	0
Fusarium falciforme	1	0	0	0	0	0	0	0
Fusarium flagelliforme	0	0	0	0	0	0	0	0
Fusarium fujikuroi MI58289	1	1	1	1	1	1	1	1
Fusarium graminearum H1	1	1	1	1	1	1	1	1
Fusarium keratoplasticum	1	0	0	0	0	0	0	0
Fusarium mangiferae	0	0	0	0	1	1	0	1
Fusarium musae	1	0	0	0	0	0	0	0
Fusarium odoratissimum RRL54006	0	1	1	1	1	1	1	1
Fusarium oxysporum o47	1	1	1	1	1	1	1	1
Fusarium oxysporumfsplycopersici4287	0	0	0	0	0	0	0	0
Fusarium proliferatum T1	0	1	1	1	1	1	1	1
Fusarium pseudograminearum S3096	1	0	0	0	0	0	0	0
Fusarium subglutinans	0	0	0	0	0	0	0	0
Fusarium tjaetaba	0	0	0	0	0	0	0	0
Fusarium vanettenii77134	0	0	0	0	0	0	0	0
Fusarium venenatum	1	0	0	0	0	0	0	0
Fusarium verticillioides7600	0	0	0	0	0	0	0	0
Komagataella phaffii S115	1	0	0	0	0	0	0	0
Mucormucedo	0	0	0	0	0	0	0	0
Penicillium arizonense	0	0	0	0	0	0	0	0
Penicillium digitatum d1	0	0	0	0	0	0	0	0
Penicillium expansum	0	0	0	0	0	0	0	0
Penicillium griseofulvum	0	0	0	0	0	0	0	0
Penicillium oxalicum	1	0	0	0	0	0	0	0
Penicillium rubens isconsin541255	0	1	1	1	1	1	1	1
Penicillium solitum	0	0	0	0	0	0	0	0
Pneumocystis carinii 80	0	0	0	0	1	1	0	1
Pneumocystis jirovecii U7	0	1	1	1	1	1	1	1
Pneumocystis murina 123	0	0	0	0	1	1	0	1
Rhizopus microsporus TCC52813	0	0	0	0	1	1	0	1

## Sheet: Supplementary_Data_5
database		uR.7	uR.7 w/o CHM13v2	cRE.21	uRE.21	dRE.21	uRE.31	dRE.31	dREM.258	dREM.260
DB_name	DB_name=	RS	RS_minusT2T	EPRSc2	EPRSFv46	EPRSFv46DM	EPRSFv64	EPRSFv64DM	EPRSFv46MCAspDM	EPRSFv64MCAspDM
Start database building	mkdir -p ./${DB_name}/ mkdir -p ./${DB_name}/library	x	x	x	x	x	x	x	x	x
Taxonomy	kraken2-build --download-taxonomy --db ./${DB_name}	x	x	x	x	x	x	x	x	x
NCBI RefSeq	kraken2-build --download-library archaea --db ./${DB_name}	x	x	x	x	x	x	x	x	x
	kraken2-build --download-library bacteria --db ./${DB_name}	x	x	x	x	x	x	x	x	x
	kraken2-build --download-library fungi --db ./${DB_name}	x	x	-	-	-	-	-	-	-
	kraken2-build --download-library plasmid --db ./${DB_name}	x	x	x	x	x	x	x	x	x
	kraken2-build --download-library protozoa --db ./${DB_name}	x	x	-	-	-	-	-	-	-
	kraken2-build --download-library viral --db ./${DB_name}	x	x	x	x	x	x	x	x	x
	kraken2-build --download-library UniVec_Core --db ./${DB_name}	x	x	x	x	x	x	x	x	x
Host CHM13v2.0	wget https://s3-us-west-2.amazonaws.com/human-pangenomics/T2T/CHM13/assemblies/analysis_set/chm13v2.0.fa.gz gzip -d chm13v2.0.fa.gz sed -i 's/^>/>kraken:taxid|9606|/g' chm13v2.0.fa kraken2-build --add-to-library chm13v2.0.fa --db ./${DB_name}	x	-	x	x	x	x	x	x	x
MycoCosm	mkdir -p ./MycoCosm_Asp/ mkdir -p ./MycoCosm_Asp/masked/	-	-	-	-	-	-	-	x	x
	curl 'https://signon.jgi.doe.gov/signon/create' --data-urlencode 'login=[email]' --data-urlencode 'password=[password]' -c ~/cookies > /dev/null curl 'https://genome.jgi.doe.gov/portal/ext-api/downloads/get-directory?organism=Aspergillus' -b cookies > ./MycoCosm_Asp/Aspergillus_JGI_files.xml	-	-	-	-	-	-	-	x	x
	for file in $(less ./MycoCosm_Asp/Aspergillus_JGI_files.xml | grep "url" | sed 's|.*url="/portal/|/portal/|g' | grep _AssemblyScaffolds.fasta.gz | sed 's|".*$||' | sed 's|amp;||' ); do file_name=$(echo $file | sed 's|.*/||g') curl "https://genome.jgi.doe.gov$file" -b ~/cookies > ./MycoCosm_Asp/${file_name} done for file in $(less ./MycoCosm_Asp/Aspergillus_JGI_files.xml | grep "url" | sed 's|.*ur…	-	-	-	-	-	-	-	x	x
	for file in $(ls ./MycoCosm_Asp/ | grep "_AssemblyScaffolds.fasta.gz" ); do name=$(echo $file | sed 's/_AssemblyScaffolds.fasta.gz//g') unzip_file=$(echo $file | sed 's/_AssemblyScaffolds.fasta.gz/_AssemblyScaffolds.fasta/g') fna_file=$(echo $file | sed 's/_AssemblyScaffolds.fasta.gz/_AssemblyScaffolds.fna/g') masked_file=$(echo $file | sed 's/_AssemblyScaffolds.fasta.gz/_masked_AssemblyScaffolds…	-	-	-	-	-	-	-	x	x
	mkdir -p ./${DB_name}/library/MycoCosm_Asp_masked/ ln -s ./MycoCosm_Asp/masked/*fna ./${DB_name}/library/MycoCosm_Asp_masked/	-	-	-	-	-	-	-	x	x
EuPathDB	see commands per database on the right	-	-	wget ftp://ftp.ccb.jhu.edu/pub/data/EuPathDB46/*tgz -o ./${DB_name}/library/ tar -xzvf ./${DB_name}/library/AmoebaDB46.tgz tar -xzvf ./${DB_name}/library/CryptoDB46.tgz tar -xzvf ./${DB_name}/library/FungiDB46.tgz tar -xzvf ./${DB_name}/library/GiardiaDB46.tgz tar -xzvf ./${DB_name}/library/MicrosporidiaDB46.tgz tar -xzvf ./${DB_name}/library/PiroplasmaDB46.tgz tar -xzvf ./${DB_name}/library/Plas…	mkdir -p ./FungiDB_v46/ cd ./FungiDB_v46/ lftp https://fungidb.org/common/downloads/release-46/ mget ./*/fasta/*.fasta mget ./*/fasta/data/*.fasta mkdir -p ./FungiDB_v46/masked/ for file in $(ls ./FungiDB_v46/ | grep "Genome.fna" ); do masked_file=$(echo $file | sed 's/_Genome.fna/_masked_Genome.fna/g') dustmasker -in "./FungiDB_v46/$file" -outfmt fasta | sed -e '/^>/!s/[a-z]/x/g' > ./FungiDB_v46…	mkdir -p ./FungiDB_v46/ cd ./FungiDB_v46/ lftp https://fungidb.org/common/downloads/release-46/ mget ./*/fasta/*.fasta mget ./*/fasta/data/*.fasta for file in $(ls ./FungiDB_v46/| grep "Genome.fasta"); do new_file_name=$(echo $file | sed 's|.fasta|.fna|g') mv ./FungiDB_v46/${file} ./FungiDB_v46/${new_file_name} done	mkdir -p ./FungiDB_v64/ cd ./FungiDB_v64/ lftp https://fungidb.org/common/downloads/release-64/ mget ./*/fasta/*.fasta mget ./*/fasta/data/*.fasta mkdir -p ./FungiDB_v64/masked/ for file in $(ls ./FungiDB_v64/ | grep "Genome.fna" ); do masked_file=$(echo $file | sed 's/_Genome.fna/_masked_Genome.fna/g') dustmasker -in "./FungiDB_v64/$file" -outfmt fasta | sed -e '/^>/!s/[a-z]/x/g' > ./FungiDB_v64…	mkdir -p ./FungiDB_v64/ cd ./FungiDB_v64/ lftp https://fungidb.org/common/downloads/release-64/ mget ./*/fasta/*.fasta mget ./*/fasta/data/*.fasta for file in $(ls ./FungiDB_v64/| grep "Genome.fasta"); do new_file_name=$(echo $file | sed 's|.fasta|.fna|g') mv ./FungiDB_v64/${file} ./FungiDB_v64/${new_file_name} done	mkdir -p ./FungiDB_v46/ cd ./FungiDB_v46/ lftp https://fungidb.org/common/downloads/release-46/ mget ./*/fasta/*.fasta mget ./*/fasta/data/*.fasta mkdir -p ./FungiDB_v46/masked/ for file in $(ls ./FungiDB_v46/ | grep "Genome.fna" ); do masked_file=$(echo $file | sed 's/_Genome.fna/_masked_Genome.fna/g') dustmasker -in "./FungiDB_v46/$file" -outfmt fasta | sed -e '/^>/!s/[a-z]/x/g' > ./FungiDB_v46…	mkdir -p ./FungiDB_v64/ cd ./FungiDB_v64/ lftp https://fungidb.org/common/downloads/release-64/ mget ./*/fasta/*.fasta mget ./*/fasta/data/*.fasta mkdir -p ./FungiDB_v64/masked/ for file in $(ls ./FungiDB_v64/ | grep "Genome.fna" ); do masked_file=$(echo $file | sed 's/_Genome.fna/_masked_Genome.fna/g') dustmasker -in "./FungiDB_v64/$file" -outfmt fasta | sed -e '/^>/!s/[a-z]/x/g' > ./FungiDB_v64…
				mkdir -p ./${DB_name}/library/FungiDB_missing_genomes/ cp FungiDB-54_PgraminisCRL75-36-700-3_Genome_cleaned_v_final.fna ./${DB_name}/library/FungiDB_missing_genomes/ cp FungiDB-54_PgraminisCRL75-36-700-3_Genome_cleaned_v_final.fna ./${DB_name}/library/FungiDB_missing_genomes/	mkdir -p ./${DB_name}/library/FungiDB_v46/ ln -s ./FungiDB_v46/masked/*fna ./${DB_name}/library/FungiDB_v46/	mkdir -p ./${DB_name}/library/FungiDB_v46/ ln -s ./FungiDB_v46/*fna ./${DB_name}/library/FungiDB_v46/	mkdir -p ./${DB_name}/library/FungiDB_v64/ ln -s ./FungiDB_v64/masked/*fna ./${DB_name}/library/FungiDB_v64/	mkdir -p ./${DB_name}/library/FungiDB_v64/ ln -s ./FungiDB_v64/*fna ./${DB_name}/library/FungiDB_v64/	mkdir -p ./${DB_name}/library/FungiDB_v46/ ln -s ./FungiDB_v46/masked/*fna ./${DB_name}/library/FungiDB_v46/	mkdir -p ./${DB_name}/library/FungiDB_v64/ ln -s ./FungiDB_v64/masked/*fna ./${DB_name}/library/FungiDB_v64/
Retrieve precomposed copy of seqid2taxid.map
Database building	kraken2-build --build --threads 32 --db ./${DB_name}	x	x	x	x	x	x	x	x	x
Obtain inspect file database	kraken2-inspect --db ./${DB_name} > ${DB_name} _inspect.txt	x	x	x	x	x	x	x	x	x
